# Supplementary material for: Circular RNA circ0001955 promotes cervical cancer tumorigenesis and metastasis via the miR-188-3p/NCAPG2 axis
Source: J Transl Med. 2023 May 29;21:356. doi: 10.1186/s12967-023-04194-4 (PMC10226249; doi:10.1186/s12967-023-04194-4)
Supplement: Supplementary file 1 — Additional file 1: Table S1 Sequences of primers and siRNA target site used in the study. [file 12967_2023_4194_MOESM1_ESM.xlsx]

## Sheet: Sheet1
Gene	Forward primer (5'–3')	Reverse primer (5'–3')
GAPDH	GGGCATCCTGGGCTACACTG	AAATGAGCTTGACAAAGTGGTCG
circ0001955	GTCAGTTCACGTAGATTCTGGTGC	GGTCACAGAGGTCAAACAAGTCC
CSNK1G1	GGAAAAGGATGAAAGACAACGG	CCACCATAAGAACCCCAGAGG
miR-188-3p	CGCTCCCACATGCAGGG	AGTGCAGGGTCCGAGGTATT
U6	CTCGCTTCGGCAGCACA	AACGCTTCACGAATTTGCGT
Name	Target site
si-circ#1	TTCGAAATCAGGTGAAGGTCT
si-circ#2	TCTTCGAAATCAGGTGAAGGT
si-circ#3	ATCAGGTGAAGGTCTCCCACA
